# Supplementary material for: Identification of genes involved in Ca2+ ionophore A23187-mediated apoptosis and demonstration of a high susceptibility for transcriptional repression of cell cycle genes in B lymphoblasts from a patient with Scott syndrome
Source: BMC Genomics. 2005 Oct 21;6:146. doi: 10.1186/1471-2164-6-146 (PMC1312317; doi:10.1186/1471-2164-6-146)
Supplement: Additional File 1 — Excel file containing the 109 genes displaying in at least one of the three cell lines a two fold change or more in expression level due to A23187 treatment . The list shows the Affymetrix Probe Set IDs, GenBank accession numbers, GenBank definitions, fold changes and p values. Results are sorted by GenBank definition, allowing the assemblage in the list of the different Probe Set IDs corresponding to a single gene. [file 1471-2164-6-146-S1.xls]

## Sheet: Tabelle1
Probe Set ID	GenBank Accession	GenBank Definition	Fold Change	pVal
36941_AT	U16954	AF1q	2.81416	0.01011
37027_AT	M80899	AHNAK	2.68567	0.008605
36591_AT	X04757	alpha-tubulin	0.391911	0.01134
40541_AT	X01630	argininosuccinate synthetase	15.167	0
1854_AT	X13293	B-myb	0.174083	0.001662
34852_G_AT	AF011468	BTAK	0.135532	0.000439
34851_AT	AF011468	BTAK	0.1653	0.001355
33291_AT	AF081195	CalDAG-GEFII	3.98438	0.004335
1867_AT	Y14040	CASH	2.49454	0.015905
1868_G_AT	Y14039	CASH alpha	3.48255	0.02535
239_AT	M11233	cathepsin D	3.59097	0.0164
38522_S_AT	X59350	CD22	0.291187	0.0097
38521_AT	X59350	CD22	0.41561	0.0162
32970_F_AT	AF064105	Cdc14B3 phosphatase	3.44002	0.003845
33324_S_AT	X05360	CDC2	0.259783	0.01299
1803_AT	X05360	CDC2	0.242462	0.00577
1136_AT	L16991	CDC8	0.245385	0.00335
36053_AT	AF041248	CDKN2C	0.387595	0.01615
527_AT	U14518	CENP-A	0.199276	0.003515
36837_AT	U63743	centromere-associated kinesin	0.151687	0.0004885
1599_AT	L25876	CIP2	0.27588	0.01035
40690_AT	X54942	ckshs2	0.357932	0.008305
38804_AT	AF053641	CSE1	0.377967	0.01605
40697_AT	X51688	cyclin A	0.217288	0.00072
1943_AT	X51688	cyclin A	0.191405	0.000575
34736_AT	M25753	cyclin B	0.184201	0
1945_AT	M25753	cyclin B	0.136996	0
35907_AT	Z36714	cyclin F	0.267298	0.008815
1651_AT	U73379	cyclin-selective ubiquitin carrier	0.111553	0
32962_AT	S52784	cystathionine gamma-lyase	3.85552	0.004495
39695_AT	M31516	decay-accelerating	5.62847	0.001809
1178_AT	J00139	dihydrofolate reductase	0.191405	0.007495
32941_AT	M91196	DNA-binding protein	3.46578	0.002425
37863_AT	J04076	EGR2	3.66571	0.01865
38740_AT	X79067	ERF-1	2.39918	0.01727
41583_AT	X76771	flap endonuclease-1	0.3645	0.00772
1516_G_AT	X76771	flap endonuclease-1	0.409292	0.01925
1515_AT	X76771	flap endonuclease-1	0.363467	0.009485
39109_AT	AB024704	fls353	0.217472	0.001224
32700_AT	M55543	GBP-2	6.10936	7.05e-05
870_F_AT	D13365	GIF	2.74424	0.01267
31691_G_AT	X07769	glutamate dehydrogenase	2.39734	0.0204
31690_AT	U08997	glutamate dehydrogenase	2.40473	0.0197
36582_G_AT	U09587	glycyl-tRNA synthetase	2.20122	0.02645
32319_AT	D90224	GP34	4.83587	0.002735
37018_AT	X57129	H1.2	0.264	0.00117
286_AT	L19779	H2A.2	0.336852	0.00485
40195_AT	X14850	H2A.X	0.31241	0.006835
32980_F_AT	U91328	H2A-like protein	0.356	0.008225
153_F_AT	X00088	H2b	0.147017	0.000481
32819_AT	AJ223352	H2B/a	0.3885	0.01025
38576_AT	AJ223353	H2B/b	0.320468	0.01035
35576_F_AT	Z83740	H2B/c	0.343104	0.00705
36347_F_AT	Z83336	H2B/d	0.335228	0.00537
31528_F_AT	Z83738	H2B/e	0.32442	0.005065
31522_F_AT	Z80779	H2B/g	0.222944	0.000893
31523_F_AT	Z80780	H2B/h	0.326481	0.00491
31524_F_AT	Z80782	H2B/k	0.337667	0.006985
38439_AT	X77366	HBZ17	2.51389	0.01495
33304_AT	U88964	HEM45	2.56681	0.0111
40726_AT	U37426	HKSP	0.196219	0.004395
38065_AT	X62534	HMG-2	0.312115	0.00532
41071_AT	M91438	HUSI-II	0.293377	0.003705
36863_AT	U29343	hyaluronan receptor	0.245518	0.003395
40702_AT	X13274	IFN-gamma	9.16766	0
1021_AT	X13274	IFN-gamma	5.97588	0.00023335
38121_AT	X59892	IFN-inducible gamma2	4.70818	0.000341
1368_AT	M27492	IL-1 receptor	3.60241	0.004975
39512_S_AT	U26398	inositol polyphosphate 4-phosphatase	3.69165	0.010495
37228_AT	AB047079	IRE1b	0.237823	0.002173
349_G_AT	D14678	kinesin-related protein	0.285149	0.01348
348_AT	D14678	kinesin-related protein	0.275471	0.009575
37378_R_AT	X03444	lamin A	3.17406	0.015545
37377_I_AT	X03444	lamin A	3.65809	0.00267
37985_AT	L37747	lamin B1	0.352375	0.00761
32186_AT	AF104032	LAT1	3.05579	0.004595
36103_AT	D90144	LD78 alpha	2.78863	0.0076
39158_AT	AB021663	Leucine-zipper protein	12.8878	0
37403_AT	X05908	lipocortin	3.4488	0.004785
38745_AT	X76488	lysosomal acid lipase	2.43897	0.01395
34041_AT	U83171	macrophage-derived chemokine	2.43605	0.015685
1622_AT	D87116	MAP kinase kinase 3b	2.70812	0.01751
39594_F_AT	X64177	metallothionein	2.78923	0.008
31623_F_AT	K01383	metallothionein-I-A	3.89693	0.001995
36130_F_AT	M10942	metallothionein-I-E	2.16746	0.02715
41446_F_AT	M13003	metallothionein-I-F	10.825	0
31622_F_AT	M13003	metallothionein-I-F	4.81992	0.00078
39420_AT	D84224	methionyl tRNA synthetase	10.9213	0.000233
39342_AT	D84224	methionyl tRNA synthetase	2.0388	0.0365
1842_AT	D84224	methionyl tRNA synthetase	7.89181	0.000736
40662_G_AT	U12767	MINOR	5.42131	0.0181
40659_AT	U12767	MINOR	7.36343	0.010055
190_AT	U12767	MINOR	7.02196	0.0042
37302_AT	U30872	mitosin	0.19984	0.005905
35372_R_AT	M26383	MONAP	8.48556	0.001385
1369_S_AT	M26383	MONAP	15.7756	0.000889
38116_AT	D14657	mRNA for KIAA0101 (p15-PAF)	0.298413	0.003135
38285_AT	L02950	mu-crystallin	0.190089	0.007155
41778_AT	U53347	neutral amino acid transporter B	2.20649	0.0231
38354_AT	X52560	NF-IL6	4.31616	0.0011125
980_AT	AF002020	Niemann-Pick C disease protein	3.0005	0.008395
37047_AT	AF002020	NPC1	2.90026	0.008965
38524_AT	U49184	occludin	0.150678	0
31597_R_AT	AB044548	P/OKcl.6	7.36035	0
947_AT	D55716	P1cdc47	0.307766	0.00337
38414_AT	U05340	p55CDC	0.151605	0
33849_AT	U02020	PBEF	4.70764	0.0004015
33085_AT	U64863	PD-1	4.56927	0.00693
38465_AT	M37721	peptidylglycine alpha-amidating monooxygenase	2.77037	0.0134
37188_AT	X92720	phosphoenolpyruvate carboxykinase	2.33541	0.02115
37347_AT	AF274943	PNAS-18	0.408	0.01655
35699_AT	AF035933	protein kinase SSK1	0.220454	0.006685
33266_AT	AF004022	protein kinase STK12	0.195558	0.000195
37231_AT	D13633	putative gene KIAA0008	0.157471	0.0020025
37741_AT	M77836	pyrroline 5-carboxylate reductase	3.08	0.005
40041_AT	AF017790	retinoblastoma-associated protein	0.227121	0.00476
37637_AT	U27655	RGP3	3.60243	0.003045
31496_G_AT	D43768	SCM-1	30.2839	0
31495_AT	D43768	SCM-1	20.0399	0
36674_AT	NM_002984	SCYA4	8.42844	0
33799_AT	U76248	SIAH2	2.8096	0.0078
36671_AT	AK000379	similar to arginine synthetase	3.09572	0.004665
33513_AT	U33017	SLAM	2.62101	0.009975
910_AT	K02581	thymidine kinase	0.199178	0.00305
36296_AT	D12614	TNF-beta	3.90804	0.0013765
258_AT	D12614	TNF-beta	3.91221	0.0015455
904_S_AT	J04088	top2	0.234923	0.00209
40145_AT	J04088	top2	0.198469	0.0006055
1592_AT	J04088	top2	0.193755	0.000306
32967_AT	AF057557	TOSO	0.290186	0.010435
36100_AT	AF022375	VEGF	2.85639	0.013375
35995_AT	AF067656	ZW10 interactor	0.244922	0.0009295
